# Supplementary material for: Magnaporthe oryzae Glycine-Rich Secretion Protein, Rbf1 Critically Participates in Pathogenicity through the Focal Formation of the Biotrophic Interfacial Complex
Source: PLoS Pathog. 2016 Oct 6;12(10):e1005921. doi: 10.1371/journal.ppat.1005921 (PMC5053420; doi:10.1371/journal.ppat.1005921)
Supplement: S1 Table — (XLSX) [file ppat.1005921.s001.xlsx]

## Sheet: S1 Table
S1 Table. Genes upregulated in the rice leaves inoculated with an RBF1-knockout mutant.
	FPKM**
Gene locus ID	Mock	WT	∆rbf1	Fold change (ln2)	Annotation
Os03g0821275	0	0	172.547	inf	Non-protein coding transcript
Os12g0620866	0	0	372.185	inf	Non-protein coding transcript
Os11g0690600	0	4.28882	384.875	6.48767	Protein kinase family
Os08g0423850	0	4.35181	268.819	5.94888	Non-protein coding transcript
Os03g0265900	14.0648	4.82539	263.508	5.77106	Hypothetical protein
Os11g0690733	0	7.91632	306.555	5.27517	Hypothetical protein
Os04g0606200	0	10.4828	231.246	4.46334	Similar to OSIGBa0113I13.1
Os02g0240300	0	13.2361	271.862	4.36033	Similar to Class III peroxidase GvPx2b
Os01g0600900	25.2792	81.3462	1328.37	4.02944	CAB2R
Os01g0382000	2.84483	205.008	2411.72	3.55631	*PR1B
Os03g0411300	29.0013	17.5792	193.799	3.46262	EF hand family protein
Os02g0571000	6.50341	27.0361	273.527	3.33873	Hypothetical protein
Os05g0355450	29.6959	130.518	1260.17	3.27131	Hypothetical protein
Os05g0355400	2.43569	141.049	1262.38	3.16188	UspA
Os12g0133600	18.55	36.444	317.039	3.12091	Hypothetical protein
Os07g0217600	11.986	43.7664	341.083	2.96223	CYP71Z2
Os07g0663800	13.7751	25.4671	198.058	2.95922	Short chain dehydrogenase/reductase family protein
Os02g0570900	13.529	101.642	766.495	2.91479	*CPS2 (PA)
Os07g0190000	3.22939	37.8718	284.934	2.91143	1-deoxy-D-xylulose 5-phosphate synthase 2
Os07g0218766	0	42.9099	307.645	2.84189	Cytochrome P450 family protein
Os12g0217800	0	211.125	1396.63	2.72577	Hypothetical protein
Os02g0569400	0	30.8117	198.06	2.68439	CYP76M8 (PA)
Os09g0343200	2.78035	57.6348	347.748	2.59303	Ankyrin repeat containing protein
Os03g0183000	1.65023	48.9047	290.934	2.57265	ERF62
Os02g0570700	0	44.2828	253.523	2.5173	CYP71Z7 (PA)
Os02g0570400	0	63.2838	359.533	2.50622	*KSL7 (PA)
Os04g0180500	0	80.1883	436.747	2.44534	Hypothetical protein
Os03g0144150	0	30.7542	155.734	2.34023	Non-protein coding transcript
Os10g0410350	32.4838	43.31	215.661	2.316	PP2a
Os07g0663700	2.58549	51.2694	254.764	2.31299	Short chain dehydrogenase/reductase family protein
Os10g0409400	0	65.1768	323.064	2.30939	RD22
Os01g0602433	26.5941	30.6597	150.603	2.29634	Hypothetical protein
Os05g0231600	5.19574	37.5952	182.34	2.27801	Similar to Aquaglyceroporin
Os12g0555200	0	744.273	3578.94	2.26563	*PR10B
Os04g0679400	18.0126	169.439	785.732	2.21327	Similar to H0801D08.15 protein
Os07g0580900	46.2334	114.077	526.754	2.20712	OsGGPPS1
Os09g0287000	2.98706	110.405	469.591	2.08859	SUB1B
Os03g0802400	6.82374	35.9684	151.937	2.07867	Avr9/Cf-9 rapidly elicited protein 102
Os12g0219900	0	229.637	946.135	2.04269	Hypothetical protein
Os08g0423500	0	59.6686	242.676	2.02399	Carbonic anhydrase, CAH1-like domain containing protein
Os07g0663750	0	131.111	527.967	2.00965	Short chain dehydrogenase/reductase family protein
Os10g0542900	0	139.099	556.075	1.99917	*CHT8 (PR)
Os06g0569500	6.65083	246.055	952.655	1.95298	KO4 (PA)
Os01g0143900	18.4427	65.7157	250.432	1.93011	Hypothetical protein
Os04g0178300	0.368888	132.865	504.28	1.92426	*CPS4 (PA)
Os10g0570200	0	187.729	689.697	1.87731	Similar to RIR1b protein
Os12g0555000	2.20466	1377.2	5038.09	1.87114	RSOsPR10
Os04g0179200	0	88.9493	322.041	1.85619	*MAS (PA)
Os12g0268000	0	57.0598	204.751	1.84333	*SL
Os08g0135900	48.5322	88.0475	303.948	1.78747	Similar to Tryptophan synthase beta chain 1
Os09g0530300	22.7934	68.2844	226.417	1.72935	Cytochrome P450 family protein
Os10g0528100	0	101.48	331.254	1.70674	GSTU24
Os01g0795700	0	53.9117	173.845	1.68913	Non-protein coding transcript.
Os07g0518100	0	48.654	156.738	1.68773	P450 family protein.
Os09g0437500	17.2848	162.718	519.399	1.67447	auxin-repressed protein
Os03g0126000	14.0633	65.9799	209.886	1.66951	Anthranilate phosphoribosyltransferase
Os07g0129300	0	289.096	919.101	1.66868	PR1a
LOC_Os06g09950.1	0	55.4388	176.076	1.66723	Hypothetical protein
Os01g0563000	34.7863	51.4433	163.333	1.66676	FKBP73
Os10g0527800	0	79.4975	251.729	1.66289	GSTU12
Os03g0856500	28.8606	405.399	1275.22	1.65333	None
Os02g0569900	0	157.866	488.821	1.63061	*CYP76M7 (PA)
Os03g0772600	9.6614	74.1546	227.663	1.61829	Lectin-like receptor kinase 7
Os03g0859600	26.2216	67.2422	205.381	1.61087	T-complex protein
Os05g0188100	29.7126	328.616	976.196	1.57077	Hypothetical protein
Os07g0182100	12.1431	113.316	327.008	1.52898	*TSA
Os03g0797500	0	95.8864	270.627	1.49691	Similar to Indole-3-glycerol phosphate lyase
Os09g0255400	1.44921	115.915	317.374	1.45312	Similar to Indole-3-glycerol phosphate synthase
Os12g0491800	0	83.031	226.524	1.44794	KSL10 (PA)
Os01g0916600	8.21636	79.8993	212.441	1.41081	GRP1
Os04g0179100	0	263.316	698.722	1.40792	MASL (PA)
Os07g0129200	0	165.562	433.221	1.38773	PR1L
Os02g0177666	36.5094	141.872	369.351	1.38041	Hypothetical protein
Os12g0628600	0	1246.78	3244.24	1.37968	PR5
Os02g0649800	12.5858	76.4091	198.016	1.3738	Similar to Cytochrome B5 homolog
Os06g0194900	23.4565	98.3645	249.646	1.34367	RSUS2
Os11g0226966	2.78802	215.189	537.493	1.32064	Hypothetical protein
Os02g0187800	6.41579	95.701	235.347	1.29818	GH2
Os08g0331000	0	641.915	1563.88	1.28468	Hypothetical protein
LOC_Os12g11420.1	0	140.223	338.317	1.27065	Hypothetical protein
Os06g0306300	0	80.2317	193.278	1.26844	Haem peroxidase domain containing protein
Os04t0474800	6.22013	69.2691	165.529	1.2568	4bglu12 (PR)
Os01g0654650	8.7477	64.4635	152.3	1.24036	Non-protein coding transcript
Os06g0561050	2.7349	90.345	213.268	1.23915	Hypothetical protein
Os03g0663500	0	1624.3	3788.29	1.22172	PR5
Os03g0364400	39.7869	66.2874	153.664	1.21298	Similar to Phytosulfokine receptor-like protein
Os08g0331800	0	423.382	969.642	1.19549	Hypothetical protein
Os04g0351933	0	89.6438	202.721	1.17722	Hypothetical protein
Os10g0491000	2.227	173.556	390.209	1.16884	PR17
Os04g0288100	0	341.12	760.101	1.15591	PR15
Os05g0231700	15.2131	106.125	234.838	1.1459	Similar to TIP4-2 protein
Os01g0369700	31.6813	131.037	287.87	1.13544	GSTF5
Os03g0299400	44.4526	83.4859	179.336	1.10306	Hypothetical protein
Os04g0635800	36.6699	121.902	261.316	1.10007	GNAT family protein
Os07g0522500	6.38333	204.754	434.937	1.08691	ABCG43
Os10g0167401	41.6803	392.007	832.144	1.08595	Non-protein coding transcript
Os08g0320400	9.3553	117.43	248.309	1.08034	Similar to Indole-3-glycerol phosphate synthase-like
Os10g0512400	0	163.588	345.158	1.07719	P450 family protein
Os03g0254800	28.3186	150.446	317.363	1.07689	Chorismate synthase 2
Os11g0186200	22.2895	132.592	276.968	1.06272	Aldehyde dehydrogenase
Os12g0547600	19.277	114.771	238.462	1.055	Calmodulin binding protein-like domain containing protein
Os03g0157900	26.8765	453.732	939.566	1.05015	Phosphoserine aminotransferase
Os06g0347966	23.8195	75.8654	156.708	1.04656	Hypothetical protein
Os06g0210950	0	92.9128	189.209	1.02603	Hypothetical protein
Os03g0757000	1.70475	102.384	206.694	1.0135	UDP-glucuronosyl/UDP-glucosyltransferase domain containing protein
Os03g0734300	0	80.1376	161.664	1.01244	PIII1 - Proteinase inhibitor II family protein
*Genes used for qRT-PCR analysis.
**Fragments per kilobase of exon per million mapped fragments
