# Supplementary material for: Magnaporthe oryzae Glycine-Rich Secretion Protein, Rbf1 Critically Participates in Pathogenicity through the Focal Formation of the Biotrophic Interfacial Complex
Source: PLoS Pathog. 2016 Oct 6;12(10):e1005921. doi: 10.1371/journal.ppat.1005921 (PMC5053420; doi:10.1371/journal.ppat.1005921)
Supplement: S2 Table — (XLSX) [file ppat.1005921.s002.xlsx]

## Sheet: S2 Table
S2 Table. Magnaporthe oryzae transformants used in this study
Fungal transformant	Vector used	Figure appered
Wild type background
RBF1p::GFP	pCAMBIA-RBF1-KO	1B, 1C, S4, S1 Movie
PWL2p::GFP	pCAMBIA-PWL2full-mC-Ppwl2-AcGT	1C, S2 Movie
ChBD8p::GFP	pCAMBIA-08Pro-sGFP	1C
TEFp::mCherry	pCAMBIA-TCT	3C, 3D, S17A
TEFp::GUS	pCAMBIA-TGusT	3E, 5, S9
RBF1:mCherry&PWL2:GFP	pCAMBIA-PWL2full-sG-RBF1full-mCT	2A
RBF1:mCherry	pCAMBIA-RBF1full-mCT	2B, S3A
PWL2:mCherry	pCAMBIA-PWL2full-mCT	2B, 6A–C, S15A
RBF1:mCherry:NLS	pCAMBIA-RBF1full-mCNT	2C
PWL2:mCherry:NLS	pCAMBIA-PWL2full-mCNT	2C, 9C, S16
010:mCherry	pCAMBIA-10010full-mCT	S13
BAS4:mCherry	pCAMBIA-BAS4full-mCT	S12, S15B
PWL2:GFP&BAS4:mCherry	pCAMBIA-BAS4full-mC-PWL2full-sGT	6D, 8, S14
RBF1∆20:mCherry	pCAMBIA-RBF1full∆20-mCT	7E
RBF1∆SS:mCherry	pCAMBIA-RBF1full∆ss-mCT	S3B
SS:mCherry	pCAMBIA-RBF1p-RBF1ss-mCT	S3C
Knockout background
∆rbf1-1	pCAMBIA-RBF1-KO	3A–C, 4, 7A, 7B, S4–7, S8D, S10, S17B
∆rbf1-1+RBF1	pCAMBIA-RBF1full	3A, 3B, S6, S7
∆rbf1-1+TEFp::GUS	pCAMBIA-TGusT	3E, 5, S9
∆rbf1-1+PWL2:mCherry	pCAMBIA-PWL2full-mCT	6A, 6B, 9A
∆rbf1-1+BAS4:mCherry	pCAMBIA-BAS4full-mCT	S12A
∆rbf1-1+RBF1:mCherry	pCAMBIA-RBF1full-mCT	7A–C
∆rbf1-1+RBF1Δ20:mCherry	pCAMBIA-RBF1full∆20-mCT	7A, 7B, 7D
∆rbf1-1+PWL2:mCherry:NLS	pCAMBIA-PWL2full-mCNT	9A, 9C, S16
∆rbf1-1+010:mCherry	pCAMBIA-10010full-mCT	S13
∆rbf1-2	pCAMBIA-RBF1-KO2	S8
∆rbf1-2+TEFp::mCherry	pCAMBIA-TCT	3D, S17A
∆rbf1-2+PWL2:GFP&BAS4:mCherry	pCAMBIA-BAS4full-mC-PWL2full-sGT	6D, 8, S14
∆rbf1-2+PWL2:mCherry	pCAMBIA-PWL2full-mCT	6C, S15A
∆rbf1-2+BAS4:mCherry	pCAMBIA-BAS4full-mCT	S12B, S15B
