# Supplementary material for: Magnaporthe oryzae Glycine-Rich Secretion Protein, Rbf1 Critically Participates in Pathogenicity through the Focal Formation of the Biotrophic Interfacial Complex
Source: PLoS Pathog. 2016 Oct 6;12(10):e1005921. doi: 10.1371/journal.ppat.1005921 (PMC5053420; doi:10.1371/journal.ppat.1005921)
Supplement: S3 Table — (XLSX) [file ppat.1005921.s003.xlsx]

## Sheet: S3 Table
S3 Table. Oligonucleotide primers used for vector construction
Primer name	Primer sequence	Target	Template	Resultant vector	Final binary vector
5’MGG10705up	GGGAA ATTAGCGAGGTTCAGGT	RBF1 UFR	M. oyzae Ina86-137 genomic DNA	pBS-10705up	pCAMBIA-RBF1-KO
3’MGG10705up	GGGTAGAAGCCAGCATGTTGG
5’MGG10705down	GTTTTTGGCAGGGGCTGATT	RBF1 DFR	M. oyzae Ina86-137 genomic DNA	pBS-10705down	pCAMBIA-RBF1-KO
3’MGG10705down	GTCTGGTCGAATGCAAAACCAG
5’MGG10705up	GGGAA ATTAGCGAGGTTCAGGT	RBF1 full	M. oyzae Ina86-137 genomic DNA	pGEM-10705full	pCAMBIA-RBF1full
3’MGG10705down	GTCTGGTCGAATGCAAAACCAG
5’genome10705+15bp	GGGCCTGCAGGTCGACGGGAAATTAGCGAGGTTCAGG	RBF1 stopless	pE-10705full	pE-705full-mCT	pCAMBIA-RBF1full-mCT
3’genome10705-stop	TGCTCACCATGGATCCGTAGCCGCCGCCGCCGGACC
705-5’forIF	CGACACTAGTGGATCGGGAAATTAGCGAGGTTCA	RBF1 stopless	pE-10705full	pE-705full-mCN2T	pCAMBIA-RBF1full-mCNT
705full-3’forIF	CGAGAGATCTGGATCCGTAGCCGCCGCCGCCGG
Ma	GGGCCTGCAGGTCGACGGGAAATTAGCGAGGTTCAGG	RBF1∆SS	pE-705full-mCT	pE-705full∆ss-mCT	pCAMBIA-RBF1full∆ss-mCT
Mb	CCAGTCGAAGGTCACGCATGTTGGATTGACTTTGAC
Mc	AGTCAATCCAACATGCGTGACCTTCGACTGGCCGG
Md	TGCTCACCATGGATCCGTAGCCGCCGCCGCCGGACC
P705-705ssIF-F	CGACACTAGTGAATCCCTGCAGGGGAAATTAGCG	RBF1 promoter~SS	pGEM-10705full	pE-P705-705ss-mCT	pCAMBIA-RBF1p-RBF1ss-mCT
P705-705ssIF-R	TGCTCACCATGGATCCGTCACGGCCCAGCACCGG
5’10705Cter	GGCTATGGTGACAGCACCGG	RBF1 3'-region stopless	M. oyzae Ina86-137 genomic DNA	pGEM-10705Cter	pCAMBIA-RBF1full∆20-mCT
3’10705Cter2	GAGAGAGCATGCGGATCCGTAGCCGCCGCCGCCGGACCCCATG
PWL2P-F2	TCGTCGACGTTAACAACGCGGTGTAAAGA	PWL2 stopless	M. oyzae Ina86-137 genomic DNA	pE-PWL2full-mCNLST	pCAMBIA-PWL2full-mCT
PWL2-R1	AACGGATCCCATAATATTGCAGCCCTC
PWL2P-F2	TCGTCGACGTTAACAACGCGGTGTAAAGA	PWL2 stopless	pE-PWL2full-mCNLST	pE-PWL2full-sGFPT	pCAMBIA-PWL2full-sG-RBF1full-mCT
PWL2-R1	AACGGATCCCATAATATTGCAGCCCTC
PWL2-5’forIF(S)	GGGCCTGCAGGTCGACTTAACAACGCGGTGTAAAGATT	PWL2:sGFP	pE-PWL2full-sGFPT	pE-PWL2full-sGFP-705full-mCT	pCAMBIA-PWL2full-sG-RBF1full-mCT
sGFP3’forIF2	CTAATTTCCCGTCGACGCTTTACTTGTACAGCTCG
PWL2-5’forIF(S)	GGGCCTGCAGGTCGACTTAACAACGCGGTGTAAAGATT	PWL2:mCherry	pE-PWL2full-mCT	pE-PWL2full-mC-Ppwl2-AcGT	pCAMBIA-PWL2full-mC-Ppwl2-AcGT
mC-3’forIF	CGTTGTTAACGTCGA CAGCTTCTACTTGTACAGCTC
PWL2-5’forIF	CGACACTAGTGGATCTTAACAACGCGGTGTAAAGA	PWL2 stopless	pE-PWL2full-mCNLST	pE-PWL2full-mCN2T	pCAMBIA-PWL2full-mCNT
PWL2full-3’forIF	CGAGAGATCTGGATCCCATAATATTGCAGCCCTC
BAS4full-sens	CCGCTGCAGGGTAGCTTCTACGGATGCGTCCGAT	BAS4 full	M. oyzae Guy11 genomic DNA	pUC19-BAS4full	pCAMBIA-BAS4full-mCT
BAS4full-anti	CGCGGATCCAGCAGGGGGGATAGACGAGCCAGTA
BAS4-5’forIF	GGGCCTGCAGGTCGACGGCAGGGTAGCTTCTAC	BAS4full:mCherry	pUC19-BAS4full	pE-BAS4full-mC-PWL2-sGT	pCAMBIA-BAS4full-mC-PWL2full-sGT
mC-3’forIF(stop)	CGTTGTTAACGTCGACTACTTGTACAGCTCGTCCATGC
mCherry-sens-Ba	GTCGGATCCATGGTGAGCAAGGGCGAGGAGGA	mCherry	pmCherryN1	pUC19-BAS4full-mC	pCAMBIA-BAS4full-mCT
mCherry-anti-Ec	CCGGAATTCGTACAGCTCGTCCATGCCGCCGGT
5'10010up2XhoI	CTCGAGGATCTGTTTGTAGCGATGGG	MGG10010 full	M. oyzae P91-15B genomic DNA	pGEM-10010full	pCAMBIA-10010full-mCT
3'MGG10010down6	GACAAACATTGTCAATGCCCTAG
5'10010Cter3	CGCCGATCCTGCTGCTGCAGC	10010 3'-stopless	M. oyzae P91-15B genomic DNA	pGEM-10010Cter	pCAMBIA-10010full-mCT
3'10010Cter2-Ba	GGATCCGACAGCCGGGGCTTG
GUS5'forIF	ACCGTCAACGGATCCATGTTACGTCCTGTAGAAACC	GUS	pBI333	pETGusT	pCAMBIA-TGusT
GUS3'forIF	GTCCCGGGCGGCCGCTCATTGTTTGCCTCCCTGCTGCGG
