# Supplementary material for: Magnaporthe oryzae Glycine-Rich Secretion Protein, Rbf1 Critically Participates in Pathogenicity through the Focal Formation of the Biotrophic Interfacial Complex
Source: PLoS Pathog. 2016 Oct 6;12(10):e1005921. doi: 10.1371/journal.ppat.1005921 (PMC5053420; doi:10.1371/journal.ppat.1005921)
Supplement: S4 Table — (XLSX) [file ppat.1005921.s004.xlsx]

## Sheet: S4 Table
S4 Table. Oligonucleotide primers used in quantitative analysis and others
	Target		Forward primer	Reverse primer
A) qRT-PCR analysis of gene expression in the blast fungus
	RBF1	MGG_10705	CACGCACTGCCATTTCTG	CGAACTTCGTGGCATCCT
	PWL2	MGG_04301, MGG_13863	CATCCTCCCTTTTGCTTTGGTC	CTCTCTTTCGCCTTTGTCGTTG
	ACT1	MGG_03982	CATTGTCCACCGCAAGTG	GCCGATATTGCTGCGAGT
	010	MGG_10010	TTCATGAACAACGGTCAAGC	GCGGAGCATCAGGGTCT
	mCherry		CCACTACGACGCTGAGGTCAA	GTGGGAGGTGATGTCCAAC
B) qRT-PCR analysis of rice genes
	PR1a	Os07g0129300	TGGGTGTCGGAGAAGCAGTG	GGTGATGAAGACGCCGAGG
	PR10b	Os12g0555200	ATGTTACTGTGGCGTGGTCGCATGT	TGTGTATTTTATTCACTCGTGAAGCA
	CHT8	Os10g0542900	GACCAGTTCCAGTGGGGTTA	TTGGGCCACGTCCATAGTAG
	CPS2	Os02g0570900	CAATCGAGATCTGCTCAGGA	CTGGCGTAGTCTGCACTGTT
	CPS4	Os04g0178300	TGACGAGGCTGGGCATATC	TCTGGAGTCCAGTTCCTGAAA
	KSL4	Os04g0179700	CGCCTTTGTAACTCTAAGGTA	ACGTAAAAGGCTTGTATATC
	KSL7	Os02g0570400	TTCATCTCTGTCACTTTTTCTTTTT	ATCCCAACGAAGTCATCCAC
	MAS	Os04g0179200	AAATGATTTGGGACCAGTGG	GACAGAATCTAGCTAGCGATGGA
	CYP76M7	Os02g0569900	CACACGTTCGAGTGGAAGCTC	GGCAAGCACATTGGCAGACTTG
	TSA	Os07g0182100	ACAGCGAAAGCGTTGAAG	ACAGCGAAAGCGTTGAAG
	TDC1	Os08g0140300	CCAACCCGGAGTACCTCAAGA	ATGTCCTTGAGGTCGGTGACC
	SL	Os12g0268000	ACCGACGACAATCTCAAGGC	GGACTAGCTCCGTCATCACC
	NOMT	Os12g0240900	GAAGGTGTGGAGCATATCGG	GTGCAGAATCCACTTGAGC
	eEF-1α	Os03g0177400	CAACCCTGACAAGATTCCCT	AGTCAAGGTTGGTGGACCTC
C) Quantification of fungal biomass
	Mo28SrRNA		GGGGCGATTTTTAGCCTTCA	ATTCGAAGGCCCACGTTCAA
	eEF-1α		CAACCCTGACAAGATTCCCT	AGTCAAGGTTGGTGGACCTC
D) Genomic DNA-blot hybridization analysis of RBF1
	64-232 bp		CGTGACCTTCGACTGGCC	TACACCTCTGTGTGCAGAGCTC
	573-870 bp		CTCTCAGGTGCTCCTGGCTCTG	CTGATCCCTCCTCGGCTGAT
	1,539-1,995 bp		GGCTATGGTGACAGCACCGGCTATGGTGCCAG	GGGTCCGGCGGCGGCGGCTACTGA
E) Genomic DNA-blot hybridization analysis to confirm the targeted disruption of RBF1
	UFR-probe		GGGAAATTAGCGAGGTTCAG	GGGTAGAAGCCAGCATGTTGG
	DFR-probe		GTTTTTGGCAGGGGCTGATT	GTCTGGTCGAATGCAAAACCAG
F) Genomic PCR analysis to confirm the targeted disruption of RBF1
	Set #1		GAGAGACTGCAGGGGAAATTAGCGAGGTTCAGG	GAGAGAGGATCCGGTAGAAGCCAGCATGTTGG
	Set #2		GTTTTTG GCAGGGGCTGATT	GTCTGGTCGAATGCAAAACCAGC
	Set #3		CGGCAATTTCGATGATGCAG	GTCTGGTCGAATGCAAAACCAGC
	Set #4		GACTTTCTAGTTCTTAGTTCGAAGG	GGACTTTTGCAGCTTCTCCG
